# Supplementary material for: Triple-negative pleomorphic lobular carcinoma and expression of androgen receptor: Personal case series and review of the literature
Source: PLoS One. 2020 Jul 22;15(7):e0235790. doi: 10.1371/journal.pone.0235790 (PMC7375581; doi:10.1371/journal.pone.0235790)
Supplement: S1 File — (XLS) [file pone.0235790.s001.xls]

## Sheet: Table 1
Supplementary file
No.	gender	age	histological grade	glandular formation	nuclear atypia	mitosis	Ki-67	concurrent tumor	ER	PgR	HER2	AR		GCDFP-15	subtype	T	N	metastasis	stage	DFS	disease free since initial diagnosis	disease specificPS	diseas specific survival status
1	F	59	2	3	3	1	1-14%	-	+	-	-	+	5+2	+	Luminal A-like	T1c	N0	abscent	ⅠA	108.133	absent	108.133	alive
2	F	84	2	3	3	1	1-14%	DCIS	-	-	-	+	5+2	+	Triple negative	T1a	N0	abscent	ⅠA	76.8333	absent	76.8333	alive
3	F	57	3	3	3	2	NA	-	+	+	+	ND	ND	-	Luminal B-like/HER2	T2	N0	abscent	ⅡA	89.4667	absent	89.4667	alive
4	F	60	2	3	3	1	30-50%	-	-	-	-	-	0+0	+	Triple negative	T2	N2	abscent	ⅢA	13.4667	present	27.4667	dead of disease
5	F	64	2	3	3	1	14-30%	-	-	-	-	+	5+2	+	Triple negative	T4b	N0	abscent	ⅢB	47.3667	absent	47.3667	alive
6	F	67	3	3	3	3	30-50%	-	-	-	-	+	5+2	+	Triple negative	T3	N3	abscent	ⅢC	2.66667	present	3.7	dead of disease
7	F	78	3	3	3	2	14-30%	-	-	-	-	+	5+2	+	Triple negative	T1c	N0	abscent	ⅠA	15.1333	present	30.0333	dead of disease
8	F	86	2	3	3	1	14-30%	-	+	-	-	+	5+2	+	Luminal B-like	T4b	N2	present	Ⅳ	-	no operation	41.5333	alive
9	F	54	2	3	2	1	1-13%	-	-	-	-	+	5+3	+	Triple negative	T1a	N0	abscent	ⅠA	19.8	absent	19.8	alive
10	F	53	2	3	3	1	1-13%	-	-	-	+	+	5+1	-	HER2 type	T2	N2	abscent	ⅢA	17.4667	absent	17.4667	alive
11	F	58	3	3	3	2	50-80%	-	+	+	+	+	5+2	+	Luminal B-like/HER2	T1c	N0	abscent	ⅠA	17.5	absent	17.5	alive
12	F	68	2	3	3	1	1-13%	-	+	-	-	+	5+2	+	Luminal B-like	T2	N0	abscent	ⅡA	15.5	absent	15.5	alive
13	F	66	2	3	3	1	30-50%	apocrine DCIS	-	-	-	+	5+2	+	Triple negative	T1c	N0	abscent	ⅠA	12.1	absent	12.1	alive
14	F	82	2	3	3	1	14-30%	-	-	-	-	+	5+3	+	Triple negative	T2	N1	abscent	ⅡB	14.8667	absent	14.8667	alive
15	F	62	2	3	2	1	1-13%	-	+	-	-	+	5+2	+	Luminal A-like	T2	N0	abscent	ⅡA	9.43333	absent	9.43333	alive
16	F	79	2	3	3	1	1-13%	-	+	-	-	+	4+1	-	Luminal B-like	T1b	N1mi	abscent	ⅡA	9.03333	absent	9.03333	alive
17	F	43	2	3	3	1	1-13%	-	-	-	-	+	5+2	+	Triple negative	T2	N2	abscent	ⅢA	65.3333	present	113.9	dead of disease
18	F	68	2	3	3	1	1-13%	Invasive carcinoma, NST	+	+	-	+	5+2	-	Luminal A-like	T1c	N0	abscent	ⅠA	37.6333	absent	37.6333	alive
19	F	62	3	3	3	2	30-50%	-	-	-	-	+	5+3	+	Triple negative	T1b	N0	abscent	ⅠA	12.9667	absent	12.9667	alive
20	F	78	3	3	3	1	1-13%	ILC, DCIS	+	-	+	+	3+1	+	Luminal B-like/HER2	T2	N1	abscent	ⅡB	14.6	absent	14.6	alive
21	F	79	3	3	3	3	14-30%	PLCIS	-	-	-	+	5+2	+	Triple negative	T4b	N2	abscent	ⅢB	19.9333	absent	19.9333	alive
22	F	76	2	3	3	1	1-13%	-	+	-	-	+	5+2	+	Luminal A-like	T3	N1	abscent	ⅡB	4.53333	absent	4.53333	alive
23	F	81	3	3	3	3	NA	LCIS	-	-	+	ND	ND	+	HER2 type	T2	-	-	-	4.9	absent	4.9	dead of disease
24	F	76	3	3	3	3	NA	-	-	-	+	ND	ND	ND	HER2 type	T2	N0	abscent	ⅡA	13.1667	present	13.1667	alive
25	F	64	2	3	2	1	1-13%	-	-	-	-	+	5+3	+	Triple negative	T1c	N0	abscent	ⅠA	54.9667	absent	54.9667	alive
26	F	66	2	3	2	1	1-13%	ILC	+	-	-	ND	ND	+	Luminal A-like	T3	N1	abscent	ⅡB	42.9	present	46.8667	alive
27	F	57	2	3	2	1	1-13%	LCIS	-	-	-	+	5+3	ND	Triple negative	T2	N3	abscent	ⅢC	26.0667	present	31.2	alive
28	F	40	2	3	3	1	14-30%	ILC	+	+	-	ND	ND	ND	Luminal B-like	T1c	-	abscent	ⅠA	37.2333	absent	37.2333	alive
29	F	57	2	3	3	1	30-50%	-	-	-	+	ND	ND	ND	HER2 type	T3	N3	abscent	ⅢC	34.4	absent	34.4	alive
30	F	73	2	3	3	1	14-30%	-	-	-	+	ND	ND	+	HER2 type	T2	-	abscent	ⅡA	34.4333	absent	34.4333	alive
31	F	64	2	3	3	1	1-13%	-	-	-	-	+	5+3	ND	Triple negative	T2	N3	abscent	ⅢC	20.6667	absent	20.6667	alive
NG: nuclear grade, ER: estrogen receptor, PgR: progesterone receptor, HER2: Human epithelial growth factor receptor 2, AR: androgen receptor, GCDFP-15: Gross Cystic Disease Fluid Protein 15, DCIS: ductal carcinoma in situ, NST: no special type, LCIS: lobular carcinoma in situ, ILC: invasive lobular carcinoma, PLCIS: pleomorphic lobular carcinoma in situ, NA: not available, ND: not done
